# Supplementary material for: Nicotine Suppresses the Invasiveness of Human Trophoblasts by Downregulation of CXCL12 Expression through the Alpha-7 Subunit of the Nicotinic Acetylcholine Receptor
Source: Reprod Sci. 2020 Jan 13;27(3):916–24. doi: 10.1007/s43032-019-00095-4 (PMC7077928; doi:10.1007/s43032-019-00095-4)
Supplement: Supplementary file 3 — (XLS 98 kb) [file 43032_2019_95_MOESM3_ESM.xls]

## Sheet: Up geen
AccID	symbol	log2FC	Pvalue	FDR	Style
ENSG00000196747	Hist1h2ai	1.1979	4.08438e-227	2.01113e-224	up
ENSG00000168653	NDUFS5	1.00248	6.1973e-102	1.52576e-99	up
ENSG00000198400	NTRK1	2.25431	2.2201e-11	4.42388e-10	up
ENSG00000111348	ARHGDIB	2.94919	1.10194e-09	1.78514e-08	up
ENSG00000244694	PTCHD4	1.09261	1.35322e-07	1.60457e-06	up
ENSG00000154928	EPHB1	1.73973	2.56025e-07	2.87372e-06	up
ENSG00000188305	C19orf35	1.14412	4.62701e-07	4.96707e-06	up
ENSG00000176340	COX8A	1.03252	1.29836e-06	1.28879e-05	up
ENSG00000165731	RET	1.4027	2.56315e-06	2.42095e-05	up
ENSG00000183454	GRIN2A	1.4767	4.69227e-06	4.19881e-05	up
ENSG00000153707	PTPRD	1.13459	8.68448e-06	7.35939e-05	up
ENSG00000137869	CYP19A1	1.3247	1.1766e-05	9.75426e-05	up
ENSG00000185338	SOCS1	2.45594	1.31214e-05	0.000107635	up
ENSG00000122025	FLT3	1.43634	1.37622e-05	0.000112154	up
ENSG00000232388	LINC00493	1.5657	2.42842e-05	0.000187606	up
ENSG00000128052	KDR	1.41111	4.07199e-05	0.000296694	up
ENSG00000157554	ERG	1.50157	4.24564e-05	0.000308146	up
ENSG00000165409	TSHR	1.34118	6.51873e-05	0.000450247	up
ENSG00000278272	Hist1h3c	1.4641	7.3185e-05	0.000499768	up
ENSG00000198286	CARD11	1.64662	0.000123285	0.000789182	up
ENSG00000169740	ZNF32	2.50527	0.000150967	0.000946946	up
ENSG00000102755	FLT1	1.27407	0.000177176	0.00109087	up
ENSG00000120055		1.86526	0.000180025	0.0011055	up
ENSG00000277150	F8A3	1.28993	0.000183703	0.00112513	up
ENSG00000129951	PLPPR3	1.2118	0.000264683	0.00154476	up
ENSG00000205572	SERF1B	1.10652	0.000293522	0.00168987	up
ENSG00000133138	TBC1D8B	1.30533	0.000335622	0.00190442	up
ENSG00000185615	PDIA2	1.30533	0.000335622	0.00190442	up
ENSG00000044524	EPHA3	1.3247	0.000346513	0.00195643	up
ENSG00000196092	PAX5	1.73973	0.000356616	0.00200621	up
ENSG00000182853	VMO1	1.63282	0.000381007	0.0021287	up
ENSG00000185345	PARK2	2.24223	0.00038556	0.00215029	up
ENSG00000139547	RDH16	1.1216	0.000605143	0.00319628	up
ENSG00000170509	HSD17B13	1.1216	0.000605143	0.00319628	up
ENSG00000111241	FGF6	2.3247	0.000654374	0.00342394	up
ENSG00000174697	LEP	2.15477	0.000779434	0.00397275	up
ENSG00000196126	HLA-DRB1	4.73973	0.000840285	0.00424361	up
ENSG00000103522	IL21R	2.01984	0.000889484	0.00445599	up
ENSG00000173261	PLAC8L1	1.81774	0.00105836	0.0051908	up
ENSG00000275410	HNF1B	1.3247	0.00109055	0.00532916	up
ENSG00000177627	C12orf54	2.44017	0.00109731	0.00535937	up
ENSG00000185736	ADARB2	1.73973	0.00111729	0.00543852	up
ENSG00000111261	mansc1	1.02213	0.00114353	0.00553454	up
ENSG00000183484	GPR132	1.40716	0.001176	0.00565952	up
ENSG00000186417	GLDN	1.6142	0.00118955	0.00571297	up
ENSG00000179165	PXT1	2.22516	0.00134448	0.00635107	up
ENSG00000046889	PREX2	1.04459	0.00137965	0.00648935	up
ENSG00000168785	TSPAN5	1.93238	0.00173855	0.00794966	up
ENSG00000166863	TAC3	2.6142	0.00180045	0.00819865	up
ENSG00000128602	SMO	1.27579	0.00181512	0.00824937	up
ENSG00000104371	DKK4	1.8272	0.0018809	0.00850289	up
ENSG00000148377	IDI2	1.29916	0.00188222	0.00850475	up
ENSG00000124935	SCGB1D2	4.54709	0.00194649	0.0087403	up
ENSG00000277957	SENP3	1.35271	0.00200291	0.00897855	up
ENSG00000236782		1.41781	0.0020942	0.00932299	up
ENSG00000162511	LAPTM5	1.45594	0.00212346	0.0094241	up
ENSG00000205560	CPT1B	1.49873	0.0021383	0.00947648	up
ENSG00000154310	TNIK	1.12676	0.00220859	0.00974415	up
ENSG00000243056	EIF4EBP3	1.01727	0.0022539	0.00992067	up
ENSG00000163554	SPTA1	1.03347	0.00256012	0.0111116	up
ENSG00000188859	FAM78B	2.11825	0.00273344	0.0117306	up
ENSG00000165023	DIRAS2	2.90966	0.00283033	0.0120992	up
ENSG00000060558	GNA15	1.96213	0.00308491	0.0130518	up
ENSG00000240224	ugt1a5	1.96213	0.00308491	0.0130518	up
ENSG00000140538	NTRK3	1.07231	0.0032783	0.0137135	up
ENSG00000134709	HOOK1	1.08369	0.00348048	0.0144253	up
ENSG00000135333	EPHA7	1.08369	0.00348048	0.0144253	up
ENSG00000184937	WT1	1.3247	0.00348627	0.0144414	up
ENSG00000163220	S100A9	1.73973	0.00355561	0.0146766	up
ENSG00000120457	KCNJ5	1.39181	0.00367712	0.0151065	up
ENSG00000184012	TMPRSS2	1.39181	0.00367712	0.0151065	up
ENSG00000121895	TMEM156	1.43161	0.00374454	0.015333	up
ENSG00000269855	RNF225	1.43161	0.00374454	0.015333	up
ENSG00000278889	OR2S2	1.52823	0.00379589	0.0155144	up
ENSG00000131686	ca6	2.4767	0.00388304	0.0158222	up
ENSG00000213088	ACKR1	2.4767	0.00388304	0.0158222	up
ENSG00000282301	CYP3A7-CYP3A51P	2.4767	0.00388304	0.0158222	up
ENSG00000163217	BMP10	3.54709	0.00405057	0.0163236	up
ENSG00000175809	ZNF645	3.54709	0.00405057	0.0163236	up
ENSG00000184350	MRGPRE	3.54709	0.00405057	0.0163236	up
ENSG00000131233	GJA9	4.3247	0.00457764	0.0179979	up
ENSG00000111644	ACRBP	1.15477	0.00461476	0.0181134	up
ENSG00000118972	FGF23	2.00277	0.00549037	0.0210405	up
ENSG00000262165		2.00277	0.00549037	0.0210405	up
ENSG00000137225	CAPN11	1.2633	0.00584475	0.0221963	up
ENSG00000198881	ASB12	2.73973	0.00634001	0.0237803	up
ENSG00000214128	TMEM213	2.73973	0.00634001	0.0237803	up
ENSG00000147231	cxorf57	1.4027	0.00662155	0.0246755	up
ENSG00000203857	hsd3b1	1.64662	0.00662884	0.0246978	up
ENSG00000124143	ARHGAP40	1.11825	0.00781033	0.0283765	up
ENSG00000157542	KCNJ6	2.3247	0.0082946	0.0299008	up
ENSG00000196611	MMP1	2.3247	0.0082946	0.0299008	up
ENSG00000096395	MLN	3.3247	0.0095379	0.0333764	up
ENSG00000151617	EDNRA	1.19917	0.00966679	0.0337612	up
ENSG00000272674	PCDHB16	1.19917	0.00966679	0.0337612	up
ENSG00000170236	USP50	1.25431	0.0105879	0.0364843	up
ENSG00000162727	OR2M5	1.87724	0.0108743	0.0373236	up
ENSG00000206172	hba1	1.87724	0.0108743	0.0373236	up
ENSG00000134389	CFHR5	4.06166	0.0109515	0.0375436	up
ENSG00000186795	KCNK18	4.06166	0.0109515	0.0375436	up
ENSG00000257065		4.06166	0.0109515	0.0375436	up
ENSG00000205111	CDKL4	1.36777	0.0117469	0.0398216	up
ENSG00000283463		1.36777	0.0117469	0.0398216	up
ENSG00000259030	FPGT-TNNI3K	1.63282	0.0119954	0.0405428	up
ENSG00000121594	CD80	1.41781	0.0120055	0.0405625	up
ENSG00000183336	bola2	2.54709	0.0141119	0.0461217	up
ENSG00000184560	C17orf74	2.54709	0.0141119	0.0461217	up
ENSG00000221972	C3orf36	2.54709	0.0141119	0.0461217	up

## Sheet: Down geen
AccID	symbol	log2FC	Pvalue	FDR	Style
ENSG00000147606	SLC26A7	-2.89253	1.48221e-09	2.36031e-08	down
ENSG00000130287	NCAN	-1.62284	2.41922e-08	3.2172e-07	down
ENSG00000142347	MYO1F	-1.02845	2.57425e-08	3.41125e-07	down
ENSG00000155816	FMN2	-1.8623	5.06896e-08	6.45206e-07	down
ENSG00000156886	ITGAD	-1.29174	9.53145e-08	1.16717e-06	down
ENSG00000124900	TRIM51	-5.26027	1.59778e-07	1.86617e-06	down
ENSG00000158578	alas2	-1.21201	1.7914e-07	2.07547e-06	down
ENSG00000258643	BCL2L2-PABPN1	-1.23889	3.96802e-07	4.30909e-06	down
ENSG00000206190	ATP10A	-1.86513	4.30825e-07	4.64889e-06	down
ENSG00000254995	STX16-NPEPL1	-1.13828	1.78931e-06	1.72843e-05	down
ENSG00000166432	ZMAT1	-2.92323	1.95152e-06	1.87834e-05	down
ENSG00000160801	PTH1R	-1.54784	2.29172e-06	2.18443e-05	down
ENSG00000131042	LILRB2	-2.26027	3.50947e-06	3.21891e-05	down
ENSG00000143520	FLG2	-1.22246	4.07334e-06	3.68551e-05	down
ENSG00000175928	LRRN1	-1.09521	5.09105e-06	4.53181e-05	down
ENSG00000147465	STAR	-1.66835	5.4064e-06	4.78294e-05	down
ENSG00000131737	KRT34	-2.80459	7.73637e-06	6.63406e-05	down
ENSG00000158055	GRHL3	-1.30656	8.58617e-06	7.28268e-05	down
ENSG00000172350	ABCG4	-2.06762	9.30779e-06	7.8379e-05	down
ENSG00000172927	MYEOV	-2.50819	1.14796e-05	9.52526e-05	down
ENSG00000118492	ADGB	-2.76277	1.22073e-05	0.000100888	down
ENSG00000158748	HTR6	-1.48908	1.26537e-05	0.000104118	down
ENSG00000126583	prkcg	-1.41227	1.46496e-05	0.000118868	down
ENSG00000121900	TMEM54	-1.65258	1.58294e-05	0.000127611	down
ENSG00000107562	CXCL12	-2.46972	1.77677e-05	0.000141289	down
ENSG00000177409	SAMD9L	-2.13474	1.81413e-05	0.000144137	down
ENSG00000277494	GPIHBP1	-1.31089	1.95959e-05	0.000154643	down
ENSG00000172247	C1QTNF4	-1.90412	2.21449e-05	0.000172576	down
ENSG00000154655	L3MBTL4	-3.84523	2.23724e-05	0.000174203	down
ENSG00000183206	POTEC	-2.26027	2.29212e-05	0.000177958	down
ENSG00000172780	RAB43	-1.37574	2.72672e-05	0.000208244	down
ENSG00000171017	LRRC8E	-1.40162	3.01504e-05	0.000227937	down
ENSG00000120251	GRIA2	-2.6753	3.02365e-05	0.000228404	down
ENSG00000187556	NANOS3	-1.60604	3.16106e-05	0.000238014	down
ENSG00000172752	COL6A5	-1.65882	3.27991e-05	0.000245776	down
ENSG00000162366	PDZK1IP1	-1.29589	3.98796e-05	0.000291936	down
ENSG00000159640	ACE	-2.38955	4.22789e-05	0.000307216	down
ENSG00000154330	PGM5	-1.94476	4.47556e-05	0.00032283	down
ENSG00000064655	EYA2	-3.01515	4.66676e-05	0.000334879	down
ENSG00000213759	UGT2B11	-3.01515	4.66676e-05	0.000334879	down
ENSG00000007062	PROM1	-1.84523	4.71866e-05	0.00033802	down
ENSG00000138759	FRAS1	-1.05468	4.98967e-05	0.000354852	down
ENSG00000079841	RIMS1	-1.33827	5.02468e-05	0.000357071	down
ENSG00000183379	IL37	-2.18627	5.26514e-05	0.000373096	down
ENSG00000125571	SYNDIG1L	-2.18627	5.26514e-05	0.000373096	down
ENSG00000122194	PLG	-1.29774	6.04212e-05	0.000421215	down
ENSG00000089127	OAS1	-2.34773	6.49818e-05	0.000449491	down
ENSG00000122728	TAF1L	-1.91234	6.58168e-05	0.00045359	down
ENSG00000172901	LVRN	-1.81485	6.85821e-05	0.000471259	down
ENSG00000169344	UMOD	-2.58219	7.43106e-05	0.000506715	down
ENSG00000139055	erp27	-2.96071	7.47475e-05	0.000509045	down
ENSG00000134757	DSG3	-2.96071	7.47475e-05	0.000509045	down
ENSG00000186583	SPATC1	-1.05382	8.72736e-05	0.000582166	down
ENSG00000160188	rsph1	-1.99723	9.00018e-05	0.000599297	down
ENSG00000226979	LTA	-3.65258	9.81357e-05	0.000644966	down
ENSG00000203733		-3.65258	9.81357e-05	0.000644966	down
ENSG00000106483	SFRP4	-3.65258	9.81357e-05	0.000644966	down
ENSG00000180697	C3orf22	-2.53328	0.000116111	0.000748126	down
ENSG00000169760	nlgn1	-2.90412	0.000119551	0.000767646	down
ENSG00000253649		-4.43019	0.00013208	0.000840166	down
ENSG00000268790	SMIM7	-4.43019	0.00013208	0.000840166	down
ENSG00000153208	MERTK	-1.96071	0.000133343	0.000846615	down
ENSG00000104870	FCGRT	-1.18988	0.000147709	0.000928376	down
ENSG00000099985	OSM	-3.58219	0.000160793	0.0010012	down
ENSG00000152578	GRIA4	-1.26027	0.000165291	0.00102579	down
ENSG00000071909	MYO3B	-2.06762	0.000179476	0.00110249	down
ENSG00000184313	MROH7	-2.84523	0.000190903	0.00116465	down
ENSG00000157423	HYDIN	-1.17173	0.000195099	0.00118715	down
ENSG00000124772	CPNE5	-1.64493	0.000202219	0.00122569	down
ENSG00000144229	THSD7B	-1.7197	0.000206674	0.00124946	down
ENSG00000171804	WDR87	-1.30466	0.000211426	0.00127325	down
ENSG00000142661	MYOM3	-1.18627	0.000224356	0.0013382	down
ENSG00000275969	SPATA31A3	-1.26027	0.000251465	0.00147845	down
ENSG00000084674	APOB	-1.26027	0.000251465	0.00147845	down
ENSG00000109667	SLC2A9	-1.50127	0.000254733	0.0014939	down
ENSG00000031081	ARHGAP31	-1.50127	0.000254733	0.0014939	down
ENSG00000158525	CPA5	-1.20216	0.000257477	0.00150693	down
ENSG00000237388	OR4A47	-3.50819	0.000263539	0.00153952	down
ENSG00000171873	ADRA1D	-1.0022	0.000276976	0.00160498	down
ENSG00000120952	PRAMEF2	-2.43019	0.000281364	0.00162839	down
ENSG00000203710	CR1	-1.28263	0.000285037	0.00164711	down
ENSG00000090402	SI	-1.68653	0.000296552	0.00170574	down
ENSG00000151468	CCDC3	-1.13474	0.000337582	0.00191409	down
ENSG00000189056	RELN	-1.33555	0.000361393	0.00202942	down
ENSG00000135074	ADAM19	-1.26027	0.000383097	0.0021391	down
ENSG00000188761	BCL2L15	-1.98273	0.000400107	0.00222346	down
ENSG00000162594	IL23R	-1.98273	0.000400107	0.00222346	down
ENSG00000176049	JAKMIP2	-1.98273	0.000400107	0.00222346	down
ENSG00000115271	GCA	-1.58219	0.000406471	0.00225414	down
ENSG00000197360	ZNF98	-3.43019	0.000432027	0.0023772	down
ENSG00000122188	LAX1	-3.43019	0.000432027	0.0023772	down
ENSG00000188869	TMC3	-1.28411	0.000434381	0.00238839	down
ENSG00000154553	PDLIM3	-2.37574	0.000436179	0.00239617	down
ENSG00000100288	CHKB	-1.2172	0.00044917	0.00245671	down
ENSG00000176092	AIM1L	-1.05034	0.000472973	0.00257149	down
ENSG00000205038	PKHD1L1	-1.05034	0.000472973	0.00257149	down
ENSG00000229089		-1.31089	0.000490323	0.0026531	down
ENSG00000198062	POTEH	-1.44469	0.000491655	0.00265801	down
ENSG00000161594	KLHL10	-1.1778	0.000519549	0.00279427	down
ENSG00000276747	PADI6	-1.54977	0.0005732	0.00305038	down
ENSG00000261587	TMEM249	-4.16716	0.00059172	0.00313823	down
ENSG00000111344	RASAL1	-1.14162	0.000593795	0.00314745	down
ENSG00000133110	POSTN	-1.61782	0.00060404	0.00319271	down
ENSG00000230178	OR4F3	-1.80459	0.00062122	0.00327334	down
ENSG00000261739		-1.70084	0.000622103	0.00327707	down
ENSG00000130700	GATA5	-2.31916	0.000674111	0.00351003	down
ENSG00000159763	pip	-2.31916	0.000674111	0.00351003	down
ENSG00000124194	GDAP1L1	-1.21446	0.000685461	0.00355675	down
ENSG00000144668	ITGA9	-1.15643	0.000686552	0.00356143	down
ENSG00000170925	TEX13B	-3.34773	0.00070828	0.00365993	down
ENSG00000188042	ARL4C	-1.31471	0.000748396	0.00383755	down
ENSG00000197057	DTHD1	-2.65258	0.000768318	0.00392626	down
ENSG00000187545	PRAMEF10	-2.65258	0.000768318	0.00392626	down
ENSG00000204021	LIPK	-2.65258	0.000768318	0.00392626	down
ENSG00000179826	MRGPRX3	-2.65258	0.000768318	0.00392626	down
ENSG00000180347	CCDC129	-2.65258	0.000768318	0.00392626	down
ENSG00000269058	CALR3	-2.65258	0.000768318	0.00392626	down
ENSG00000132702	HAPLN2	-1.01515	0.000785194	0.00399994	down
ENSG00000168952	STXBP6	-1.51661	0.000805295	0.0040862	down
ENSG00000163380	LMOD3	-1.51661	0.000805295	0.0040862	down
ENSG00000176945	MUC20	-2.06762	0.000805857	0.00408684	down
ENSG00000175893	ZDHHC21	-2.06762	0.000805857	0.00408684	down
ENSG00000213471	ttll13p	-1.191	0.000912389	0.00455367	down
ENSG00000198812	LRRC10	-4.06762	0.000980783	0.00485488	down
ENSG00000115297	TLX2	-2.26027	0.00103839	0.00511228	down
ENSG00000204479	PRAMEF17	-2.26027	0.00103839	0.00511228	down
ENSG00000213401	MAGEA12	-1.48266	0.00112697	0.00547423	down
ENSG00000139973	SYT16	-3.26027	0.00116107	0.00559555	down
ENSG00000113430	IRX4	-3.26027	0.00116107	0.00559555	down
ENSG00000176281	OR4K5	-3.26027	0.00116107	0.00559555	down
ENSG00000122375	OPN4	-3.26027	0.00116107	0.00559555	down
ENSG00000148935	GAS2	-2.01515	0.00121137	0.00579617	down
ENSG00000133105	RXFP2	-2.01515	0.00121137	0.00579617	down
ENSG00000121898	CPXM2	-2.01515	0.00121137	0.00579617	down
ENSG00000111713	GYS2	-2.01515	0.00121137	0.00579617	down
ENSG00000272636	doc2b	-2.58219	0.00121644	0.00581302	down
ENSG00000230561	CCDC192	-2.58219	0.00121644	0.00581302	down
ENSG00000197540	GZMM	-1.84523	0.00129566	0.00615542	down
ENSG00000182168	UNC5C	-1.84523	0.00129566	0.00615542	down
ENSG00000149090	PAMR1	-1.7197	0.00131094	0.00620988	down
ENSG00000196440	ARMCX4	-1.7197	0.00131094	0.00620988	down
ENSG00000214102	WEE2	-1.7197	0.00131094	0.00620988	down
ENSG00000148948	LRRC4C	-1.18627	0.00139573	0.00655837	down
ENSG00000188906	LRRK2	-1.04686	0.00148013	0.00690037	down
ENSG00000184451	CCR10	-1.04686	0.00148013	0.00690037	down
ENSG00000156920	ADGRG4	-1.29001	0.00155337	0.00720234	down
ENSG00000159409	CELF3	-1.29001	0.00155337	0.00720234	down
ENSG00000001626	CFTR	-1.44789	0.00157077	0.00726146	down
ENSG00000162669	HFM1	-1.44789	0.00157077	0.00726146	down
ENSG00000185467	KPNA7	-2.19887	0.00159377	0.00735866	down
ENSG00000111335	OAS2	-2.19887	0.00159377	0.00735866	down
ENSG00000126947	ARMCX1	-3.96071	0.00163027	0.00751143	down
ENSG00000181072	CHRM2	-1.58219	0.00181883	0.00826323	down
ENSG00000189253	TRIM64B	-1.58219	0.00181883	0.00826323	down
ENSG00000170961	HAS2	-1.23225	0.00183991	0.00833977	down
ENSG00000123892	RAB38	-1.6753	0.00189237	0.00854443	down
ENSG00000269699	ZIM2	-3.16716	0.00190276	0.00857584	down
ENSG00000138670	RASGEF1B	-3.16716	0.00190276	0.00857584	down
ENSG00000181634	TNFSF15	-3.16716	0.00190276	0.00857584	down
ENSG00000126337	KRT36	-3.16716	0.00190276	0.00857584	down
ENSG00000254466	OR4D10	-3.16716	0.00190276	0.00857584	down
ENSG00000198597	ZNF536	-3.16716	0.00190276	0.00857584	down
ENSG00000251692	ptx4	-1.79632	0.00190124	0.00857827	down
ENSG00000171532	NEUROD2	-1.79632	0.00190124	0.00857827	down
ENSG00000258984	UBE2F-SCLY	-1.79632	0.00190124	0.00857827	down
ENSG00000100557	C14orf105	-2.50819	0.00192056	0.00863316	down
ENSG00000153930	ANKFN1	-2.50819	0.00192056	0.00863316	down
ENSG00000162383	SLC1A7	-2.50819	0.00192056	0.00863316	down
ENSG00000152672	CLEC4F	-2.50819	0.00192056	0.00863316	down
ENSG00000173013	CCDC96	-1.3646	0.00196423	0.00881781	down
ENSG00000230657	PRB4	-1.26027	0.0021004	0.00934393	down
ENSG00000089101	cfap61	-1.41227	0.00218017	0.00963921	down
ENSG00000137766	UNC13C	-1.41227	0.00218017	0.00963921	down
ENSG00000185775	SPATA31A6	-1.41227	0.00218017	0.00963921	down
ENSG00000165076	PRSS37	-1.46972	0.00239043	0.0104576	down
ENSG00000170423	KRT78	-2.13474	0.00243667	0.0106326	down
ENSG00000167748	KLK1	-1.20368	0.00246438	0.0107485	down
ENSG00000105278	ZFR2	-1.54037	0.00257845	0.0111744	down
ENSG00000152439	ZNF773	-1.54037	0.00257845	0.0111744	down
ENSG00000146090	RASGEF1C	-1.04454	0.0026338	0.0113918	down
ENSG00000154263	ABCA10	-1.33066	0.00269206	0.0116022	down
ENSG00000168811	IL12A	-1.33066	0.00269206	0.0116022	down
ENSG00000162643	WDR63	-1.33066	0.00269206	0.0116022	down
ENSG00000116106	EPHA4	-1.33066	0.00269206	0.0116022	down
ENSG00000180549	FUT7	-1.90412	0.00270326	0.0116344	down
ENSG00000184156	KCNQ3	-1.90412	0.00270326	0.0116344	down
ENSG00000140093	SERPINA10	-3.84523	0.00271769	0.0116818	down
ENSG00000142484	TM4SF5	-3.84523	0.00271769	0.0116818	down
ENSG00000161031	PGLYRP2	-3.84523	0.00271769	0.0116818	down
ENSG00000248099	INSL3	-1.6295	0.00271937	0.0116823	down
ENSG00000170689	HOXB9	-1.6295	0.00271937	0.0116823	down
ENSG00000159231	cbr3	-1.15335	0.00284089	0.0121361	down
ENSG00000172733	PURG	-2.43019	0.00302272	0.0128264	down
ENSG00000136155	scel	-2.43019	0.00302272	0.0128264	down
ENSG00000175264	CHST1	-2.43019	0.00302272	0.0128264	down
ENSG00000116014	KISS1R	-2.43019	0.00302272	0.0128264	down
ENSG00000129673	AANAT	-1.05545	0.00308732	0.0130576	down
ENSG00000075429	CACNG5	-3.06762	0.00311663	0.0131533	down
ENSG00000173612	GPRC6A	-3.06762	0.00311663	0.0131533	down
ENSG00000187821	HELT	-3.06762	0.00311663	0.0131533	down
ENSG00000143171	RXRG	-3.06762	0.00311663	0.0131533	down
ENSG00000186393	KRT26	-3.06762	0.00311663	0.0131533	down
ENSG00000181656	gpr88	-3.06762	0.00311663	0.0131533	down
ENSG00000038945	MSR1	-3.06762	0.00311663	0.0131533	down
ENSG00000171446	KRT27	-3.06762	0.00311663	0.0131533	down
ENSG00000185974	GRK1	-3.06762	0.00311663	0.0131533	down
ENSG00000146276	GABRR1	-3.06762	0.00311663	0.0131533	down
ENSG00000135312	HTR1B	-3.06762	0.00311663	0.0131533	down
ENSG00000198771	RCSD1	-3.06762	0.00311663	0.0131533	down
ENSG00000139985	ADAM21	-1.26027	0.00323251	0.0135507	down
ENSG00000197721	CR1L	-1.26027	0.00323251	0.0135507	down
ENSG00000104055	TGM5	-1.43019	0.00333519	0.013925	down
ENSG00000161681	SHANK1	-1.43019	0.00333519	0.013925	down
ENSG00000114487	MORC1	-1.49731	0.00363835	0.0149736	down
ENSG00000159289	GOLGA6A	-1.49731	0.00363835	0.0149736	down
ENSG00000178125	PPP1R42	-2.06762	0.00370959	0.0152098	down
ENSG00000283071		-2.06762	0.00370959	0.0152098	down
ENSG00000006071	ABCC8	-1.12534	0.00375723	0.0153748	down
ENSG00000176222	ZNF404	-1.12534	0.00375723	0.0153748	down
ENSG00000215262	KCNU1	-1.58219	0.00388926	0.0158355	down
ENSG00000145808	ADAMTS19	-1.58219	0.00388926	0.0158355	down
ENSG00000196368	NUDT11	-1.84523	0.00401071	0.0162258	down
ENSG00000176040	TMPRSS7	-1.84523	0.00401071	0.0162258	down
ENSG00000204278	TMEM235	-1.84523	0.00401071	0.0162258	down
ENSG00000112936	C7	-1.84523	0.00401071	0.0162258	down
ENSG00000170465	KRT6C	-1.84523	0.00401071	0.0162258	down
ENSG00000231274	sbk3	-1.03078	0.00400911	0.0162299	down
ENSG00000188778	ADRB3	-1.69323	0.00403771	0.0162893	down
ENSG00000212710	CTAGE1	-1.69323	0.00403771	0.0162893	down
ENSG00000186439	TRDN	-1.69323	0.00403771	0.0162893	down
ENSG00000050767	COL23A1	-1.0813	0.00423287	0.0169451	down
ENSG00000111913	FAM65B	-1.0813	0.00423287	0.0169451	down
ENSG00000274322		-1.0813	0.00423287	0.0169451	down
ENSG00000164161	HHIP	-1.2271	0.00436111	0.0173692	down
ENSG00000175267	VWA3A	-1.2271	0.00436111	0.0173692	down
ENSG00000155754	ALS2CR11	-1.2271	0.00436111	0.0173692	down
ENSG00000188676	IDO2	-3.7197	0.00454383	0.0178989	down
ENSG00000140557	ST8SIA2	-3.7197	0.00454383	0.0178989	down
ENSG00000173452	mgarp	-3.7197	0.00454383	0.0178989	down
ENSG00000138813	C4ORF17	-3.7197	0.00454383	0.0178989	down
ENSG00000187730	GABRD	-3.7197	0.00454383	0.0178989	down
ENSG00000196224	KRTAP5-3	-3.7197	0.00454383	0.0178989	down
ENSG00000137463	TMEM196	-3.7197	0.00454383	0.0178989	down
ENSG00000176495	OR5AN1	-3.7197	0.00454383	0.0178989	down
ENSG00000122420	PTGFR	-3.7197	0.00454383	0.0178989	down
ENSG00000154258	ABCA9	-1.38955	0.00463145	0.0181561	down
ENSG00000183682	BMP8A	-1.04163	0.00471044	0.0184233	down
ENSG00000231192	OR5H1	-2.34773	0.00474064	0.0185182	down
ENSG00000178662	CSRNP3	-2.34773	0.00474064	0.0185182	down
ENSG00000154646	TMPRSS15	-2.34773	0.00474064	0.0185182	down
ENSG00000105549	THEG	-2.34773	0.00474064	0.0185182	down
ENSG00000105143	SLC1A6	-2.34773	0.00474064	0.0185182	down
ENSG00000197079	KRT35	-2.34773	0.00474064	0.0185182	down
ENSG00000133107	TRPC4	-2.34773	0.00474064	0.0185182	down
ENSG00000171714	ANO5	-2.34773	0.00474064	0.0185182	down
ENSG00000278674	TCEB3CL	-2.34773	0.00474064	0.0185182	down
ENSG00000151388	adamts12	-1.09677	0.00494891	0.0192314	down
ENSG00000118491	ZC2HC1B	-1.16716	0.00506556	0.0196154	down
ENSG00000115665	SLC5A7	-2.96071	0.00510079	0.0197131	down
ENSG00000255221	Card17	-2.96071	0.00510079	0.0197131	down
ENSG00000154856	APCDD1	-2.96071	0.00510079	0.0197131	down
ENSG00000183559	C10orf120	-2.96071	0.00510079	0.0197131	down
ENSG00000222036	POTEM	-2.96071	0.00510079	0.0197131	down
ENSG00000146809	ASB15	-2.96071	0.00510079	0.0197131	down
ENSG00000136944	LMX1B	-2.96071	0.00510079	0.0197131	down
ENSG00000165606	DRGX	-2.96071	0.00510079	0.0197131	down
ENSG00000118514	ALDH8A1	-1.45291	0.00510894	0.0197202	down
ENSG00000131910	NR0B2	-1.45291	0.00510894	0.0197202	down
ENSG00000165905	LARGE2	-1.00569	0.0051864	0.0199882	down
ENSG00000187678	SPRY4	-1.05382	0.00553156	0.0211529	down
ENSG00000188993	LRRC66	-1.99723	0.00562142	0.021457	down
ENSG00000204001	LCN8	-1.99723	0.00562142	0.021457	down
ENSG00000169347	GP2	-1.99723	0.00562142	0.021457	down
ENSG00000081853	PCDHGA2	-1.29979	0.00567447	0.0216287	down
ENSG00000187950	OVCH1	-1.29979	0.00567447	0.0216287	down
ENSG00000152092	ASTN1	-1.29979	0.00567447	0.0216287	down
ENSG00000133640	LRRIQ1	-1.11442	0.0057781	0.0219565	down
ENSG00000173826	KCNH6	-1.19315	0.00585733	0.0222305	down
ENSG00000134489	HRH4	-1.78383	0.0059208	0.0224282	down
ENSG00000104833	TUBB4A	-1.78383	0.0059208	0.0224282	down
ENSG00000204414	CSHL1	-1.78383	0.0059208	0.0224282	down
ENSG00000156194	PPEF2	-1.78383	0.0059208	0.0224282	down
ENSG00000263809		-1.78383	0.0059208	0.0224282	down
ENSG00000175766	EIF4E1B	-1.78383	0.0059208	0.0224282	down
ENSG00000149972	CNTN5	-1.78383	0.0059208	0.0224282	down
ENSG00000149516	MS4A3	-1.78383	0.0059208	0.0224282	down
ENSG00000004776	HSPB6	-1.01515	0.00611102	0.0230484	down
ENSG00000254636	ARMS2	-1.34773	0.00639988	0.023988	down
ENSG00000157152	SYN2	-1.13474	0.0067342	0.0250156	down
ENSG00000138696	BMPR1B	-1.22374	0.00674657	0.0250516	down
ENSG00000138152	BTBD16	-1.40711	0.00713728	0.0263404	down
ENSG00000258461		-2.26027	0.00740546	0.027156	down
ENSG00000165633	VSTM4	-2.26027	0.00740546	0.027156	down
ENSG00000155897	ADCY8	-2.26027	0.00740546	0.027156	down
ENSG00000169116	PARM1	-2.26027	0.00740546	0.027156	down
ENSG00000100448	ctsg	-3.58219	0.00761988	0.0278142	down
ENSG00000186788	Spata31d3	-3.58219	0.00761988	0.0278142	down
ENSG00000181939	OR4C15	-3.58219	0.00761988	0.0278142	down
ENSG00000214402	LCNL1	-3.58219	0.00761988	0.0278142	down
ENSG00000224712	NPIPA3	-3.58219	0.00761988	0.0278142	down
ENSG00000175315	CST6	-3.58219	0.00761988	0.0278142	down
ENSG00000131355	ADGRE3	-3.58219	0.00761988	0.0278142	down
ENSG00000155249	OR4K1	-3.58219	0.00761988	0.0278142	down
ENSG00000215906	LACTBL1	-3.58219	0.00761988	0.0278142	down
ENSG00000127249	ATP13A4	-1.08339	0.00761042	0.0278177	down
ENSG00000088881	EBF4	-1.48266	0.00783445	0.0284393	down
ENSG00000150627	WDR17	-1.48266	0.00783445	0.0284393	down
ENSG00000163331	DAPL1	-2.84523	0.00833854	0.0299956	down
ENSG00000187272	KRTAP9-8	-2.84523	0.00833854	0.0299956	down
ENSG00000104818	CGB2	-2.84523	0.00833854	0.0299956	down
ENSG00000177324	BEND2	-2.84523	0.00833854	0.0299956	down
ENSG00000172817	CYP7B1	-2.84523	0.00833854	0.0299956	down
ENSG00000196228	SULT1C3	-2.84523	0.00833854	0.0299956	down
ENSG00000176547	OR4C3	-2.84523	0.00833854	0.0299956	down
ENSG00000185972	CCIN	-2.84523	0.00833854	0.0299956	down
ENSG00000112273	HDGFL1	-2.84523	0.00833854	0.0299956	down
ENSG00000076662	ICAM3	-2.84523	0.00833854	0.0299956	down
ENSG00000179593	ALOX15B	-1.58219	0.00840223	0.0301436	down
ENSG00000135925	WNT10A	-1.58219	0.00840223	0.0301436	down
ENSG00000121297	TSHZ3	-1.58219	0.00840223	0.0301436	down
ENSG00000198758	EPS8L3	-1.58219	0.00840223	0.0301436	down
ENSG00000188523	CFAP77	-1.03787	0.00847767	0.0303213	down
ENSG00000149646	CNBD2	-1.03787	0.00847767	0.0303213	down
ENSG00000164744	SUN3	-1.92323	0.00847565	0.0303372	down
ENSG00000265107	GJA5	-1.92323	0.00847565	0.0303372	down
ENSG00000104808	DHDH	-1.92323	0.00847565	0.0303372	down
ENSG00000151952	TMEM132D	-1.92323	0.00847565	0.0303372	down
ENSG00000116745	RPE65	-1.92323	0.00847565	0.0303372	down
ENSG00000198601	OR2M2	-1.92323	0.00847565	0.0303372	down
ENSG00000140623	2019-09-12	-1.7197	0.00869365	0.0309135	down
ENSG00000105852	PON3	-1.7197	0.00869365	0.0309135	down
ENSG00000130427	EPO	-1.7197	0.00869365	0.0309135	down
ENSG00000163817	SLC6A20	-1.7197	0.00869365	0.0309135	down
ENSG00000152670	DDX4	-1.7197	0.00869365	0.0309135	down
ENSG00000240720	LRRD1	-1.7197	0.00869365	0.0309135	down
ENSG00000135502	SLC26A10	-1.7197	0.00869365	0.0309135	down
ENSG00000188783	PRELP	-1.30466	0.00879811	0.0311872	down
ENSG00000100191	SLC5A4	-1.30466	0.00879811	0.0311872	down
ENSG00000257390		-1.10157	0.00891142	0.0315023	down
ENSG00000187800	PEAR1	-1.18627	0.00907696	0.0320089	down
ENSG00000164256	prdm9	-1.3598	0.00991738	0.0344786	down
ENSG00000204472	AIF1	-1.3598	0.00991738	0.0344786	down
ENSG00000073734	ABCB11	-1.3598	0.00991738	0.0344786	down
ENSG00000204849	SPATA31A1	-1.05168	0.00997855	0.0346655	down
ENSG00000162510	MATN1	-1.12276	0.0104174	0.0359864	down
ENSG00000257108	NHLRC4	-1.12276	0.0104174	0.0359864	down
ENSG00000116833	NR5A2	-1.21962	0.010479	0.0361558	down
ENSG00000137745	MMP13	-1.43019	0.0110281	0.0377613	down
ENSG00000113263	ITK	-1.43019	0.0110281	0.0377613	down
ENSG00000109944	C11orf63	-2.16716	0.0115165	0.0391507	down
ENSG00000183783	KCTD8	-2.16716	0.0115165	0.0391507	down
ENSG00000114349	GNAT1	-2.16716	0.0115165	0.0391507	down
ENSG00000128714	HOXD13	-2.16716	0.0115165	0.0391507	down
ENSG00000137558	PI15	-2.16716	0.0115165	0.0391507	down
ENSG00000112559	MDFI	-2.16716	0.0115165	0.0391507	down
ENSG00000102445	RUBCNL	-2.16716	0.0115165	0.0391507	down
ENSG00000120332	TNN	-1.06762	0.0117366	0.039805	down
ENSG00000203546		-1.5233	0.0120185	0.0405953	down
ENSG00000013016	EHD3	-1.5233	0.0120185	0.0405953	down
ENSG00000183542	KLRC4	-1.26027	0.01203	0.0406086	down
ENSG00000082397	EPB41L3	-1.26027	0.01203	0.0406086	down
ENSG00000008311	AASS	-1.26027	0.01203	0.0406086	down
ENSG00000242221	PSG2	-1.14779	0.0121505	0.0409561	down
ENSG00000259803	SLC22A31	-1.65258	0.0126913	0.0425149	down
ENSG00000188803	SHISA6	-1.65258	0.0126913	0.0425149	down
ENSG00000198093	ZNF649	-1.65258	0.0126913	0.0425149	down
ENSG00000144820	ADGRG7	-1.65258	0.0126913	0.0425149	down
ENSG00000134538	SLCO1B1	-1.65258	0.0126913	0.0425149	down
ENSG00000134121	CHL1	-1.65258	0.0126913	0.0425149	down
ENSG00000088386	SLC15A1	-1.65258	0.0126913	0.0425149	down
ENSG00000185681	MORN5	-1.65258	0.0126913	0.0425149	down
ENSG00000071991	CDH19	-1.84523	0.0127087	0.042535	down
ENSG00000125498	KIR2DL1	-1.84523	0.0127087	0.042535	down
ENSG00000221837	KRTAP10-9	-3.43019	0.0128172	0.042776	down
ENSG00000241476	Ssx2	-3.43019	0.0128172	0.042776	down
ENSG00000197938	OR5H2	-3.43019	0.0128172	0.042776	down
ENSG00000187268	FAM9C	-3.43019	0.0128172	0.042776	down
ENSG00000256671	LIMS4	-3.43019	0.0128172	0.042776	down
ENSG00000256797	KLRF2	-3.43019	0.0128172	0.042776	down
ENSG00000167208	SNX20	-3.43019	0.0128172	0.042776	down
ENSG00000172487	OR8J1	-3.43019	0.0128172	0.042776	down
ENSG00000186198	SLC51B	-3.43019	0.0128172	0.042776	down
ENSG00000166603	MC4R	-3.43019	0.0128172	0.042776	down
ENSG00000205301	MGAT4D	-3.43019	0.0128172	0.042776	down
ENSG00000159871	LYPD5	-3.43019	0.0128172	0.042776	down
ENSG00000104044	OCA2	-1.01926	0.0130226	0.0433069	down
ENSG00000133424	LARGE1	-1.01926	0.0130226	0.0433069	down
ENSG00000164794	KCNV1	-2.7197	0.01361	0.0448379	down
ENSG00000188730	VWC2	-2.7197	0.01361	0.0448379	down
ENSG00000280094	OR1B1	-2.7197	0.01361	0.0448379	down
ENSG00000109943	CRTAM	-2.7197	0.01361	0.0448379	down
ENSG00000124233	SEMG1	-2.7197	0.01361	0.0448379	down
ENSG00000177201	OR2T12	-2.7197	0.01361	0.0448379	down
ENSG00000203782	LOR	-2.7197	0.01361	0.0448379	down
ENSG00000157111	TMEM171	-2.7197	0.01361	0.0448379	down
ENSG00000137142	IGFBPL1	-2.7197	0.01361	0.0448379	down
ENSG00000181408	UTS2R	-2.7197	0.01361	0.0448379	down
ENSG00000175646	PRM1	-2.7197	0.01361	0.0448379	down
ENSG00000116031	CD207	-2.7197	0.01361	0.0448379	down
ENSG00000170891	CYTL1	-2.7197	0.01361	0.0448379	down
ENSG00000159387	IRX6	-2.7197	0.01361	0.0448379	down
ENSG00000198759	EGFL6	-2.7197	0.01361	0.0448379	down
ENSG00000198574	SH2D1B	-2.7197	0.01361	0.0448379	down
ENSG00000183844	FAM3B	-1.31089	0.0137026	0.0450123	down
ENSG00000077420	APBB1IP	-1.31089	0.0137026	0.0450123	down
ENSG00000165125	trpv6	-1.31089	0.0137026	0.0450123	down
ENSG00000100095	SEZ6L	-1.08624	0.0137901	0.0452164	down
ENSG00000125508	SRMS	-1.08624	0.0137901	0.0452164	down
ENSG00000173557		-1.1778	0.014128	0.0461584	down
ENSG00000131773	KHDRBS3	-1.03286	0.0153817	0.0495451	down
ENSG00000173406	DAB1	-1.37574	0.015432	0.0496386	down
ENSG00000122224	LY9	-1.37574	0.015432	0.0496386	down
ENSG00000283980	c2orf70	-1.37574	0.015432	0.0496386	down
ENSG00000249222	ATP5L2	-1.37574	0.015432	0.0496386	down
ENSG00000135773	CAPN9	-1.37574	0.015432	0.0496386	down
